# Supplementary material for: Brain-optimized deep neural network models of human visual areas learn non-hierarchical representations
Source: Nat Commun. 2023 Jun 7;14:3329. doi: 10.1038/s41467-023-38674-4 (PMC10247700; doi:10.1038/s41467-023-38674-4)
Supplement: Supplementary file 4 — Source data [file 41467_2023_38674_MOESM4_ESM.xlsx]

## Sheet: Figure 3
subj	ROI	noise ceiling	Gabor-fwrf	Alexnet-fpf	Alexnet-fwrf	GNet8j-fpf	GNet8r-fpf	GNet8jft-fpf
1	V1	23.3436	14.4451	18.0008	18.437	19.4499	19.5235	19.9953
1	V2	19.9452	9.82533	14.1094	14.8256	15.6369	15.6504	15.8395
1	V3	17.1013	6.90059	11.2366	12.062	12.3366	12.271	12.5029
1	hV4	13.9949	4.33839	8.1634	9.12485	9.10361	8.89275	9.26393
2	V1	25.0926	15.5115	19.7989	19.9404	20.84	20.8925	21.3847
2	V2	18.049	8.34315	12.2486	13.0017	13.5254	13.5456	13.7386
2	V3	17.9716	7.40879	11.848	12.7007	12.8679	12.8625	13.0533
2	hV4	20.0257	6.47937	12.661	13.5341	13.501	13.5532	13.8348
3	V1	18.1444	11.6343	13.6099	14.0818	14.9711	14.9285	15.1097
3	V2	15.1934	7.31345	10.032	10.5803	11.4835	11.3963	11.5759
3	V3	12.3129	4.20533	6.70262	7.30662	7.88488	7.76412	7.95587
3	hV4	11.2913	2.90877	5.56961	6.14588	6.33703	6.35413	6.47031
4	V1	16.8291	10.0653	12.0499	12.8319	13.5324	13.4908	13.7947
4	V2	15.8896	7.4257	10.1447	11.1317	11.8153	11.8454	11.9562
4	V3	11.2454	3.2935	5.80918	6.65945	7.15422	7.12958	7.30241
4	hV4	9.53614	1.63845	4.08794	4.94244	4.95741	5.04159	5.18178
5	V1	19.5163	9.78958	12.7236	13.0956	14.0222	13.9639	14.4149
5	V2	17.88	6.69922	10.5264	10.9945	11.8938	11.74	12.098
5	V3	14.2547	3.74678	7.36791	7.89701	8.34832	8.18134	8.48935
5	hV4	15.1465	2.6755	7.40028	8.15678	7.42616	7.71208	7.72713
6	V1	18.1477	9.22776	11.326	12.0834	12.9017	12.859	13.2185
6	V2	15.4414	6.51725	9.2122	10.0442	10.547	10.471	10.6878
6	V3	12.467	3.67216	6.27714	7.15987	7.18452	7.24405	7.34682
6	hV4	10.5808	2.16213	4.45713	5.17642	5.07446	5.08449	5.2136
7	V1	12.8079	6.91862	8.29367	8.07243	9.52523	9.48505	9.66891
7	V2	11.9795	5.29694	7.34892	7.32802	8.58161	8.5954	8.62915
7	V3	10.3995	3.21041	5.65097	5.71444	6.66392	6.65689	6.69548
7	hV4	9.38934	2.31949	4.69977	5.06066	5.53981	5.62219	5.56304
8	V1	11.4767	7.08468	7.7304	7.90479	8.94976	8.89991	9.08741
8	V2	10.2686	5.08088	6.34006	6.68763	7.66352	7.61747	7.67989
8	V3	8.72574	3.24627	4.7331	5.05337	5.77411	5.76742	5.77814
8	hV4	9.35207	3.3631	5.36659	5.77103	6.36279	6.38066	6.40201

## Sheet: Figure 3 ( inset ) 
subj	ROI	Gabor-fwrf	Alexnet-fwrf	GNet8jft-fpf
1	V1	58.4353	75.1394	82.6668
1	V2	46.7849	70.4605	76.2552
1	V3	38.8635	68.5615	71.3131
1	hV4	29.5718	63.2383	64.2122
2	V1	58.6199	75.334	81.6481
2	V2	43.9592	68.4847	73.1159
2	V3	39.8715	68.1751	70.4086
2	hV4	29.8863	64.7546	66.2037
3	V1	60.7909	73.5403	79.447
3	V2	46.0027	66.1159	73.2406
3	V3	33.109	56.5515	61.9809
3	hV4	25.0919	53.8287	56.4977
4	V1	56.694	72.7078	78.8504
4	V2	43.8424	65.9852	71.9296
4	V3	28.1764	57.0224	62.916
4	hV4	16.6537	50.8953	53.3314
5	V1	47.8702	64.1494	71.0476
5	V2	35.0758	57.4519	63.7952
5	V3	24.145	51.5757	55.676
5	hV4	17.3895	52.6491	50.6158
6	V1	47.2	62.8266	69.2892
6	V2	40.1656	61.4395	65.8239
6	V3	28.1068	53.9569	55.6234
6	hV4	19.6569	47.0179	47.2531
7	V1	51.4147	58.9058	72.5071
7	V2	42.6069	57.2381	69.3424
7	V3	30.1134	51.3042	61.4639
7	hV4	24.4345	51.5992	57.1535
8	V1	58.1687	64.2241	75.4589
8	V2	46.7975	60.812	71.282
8	V3	36.1653	55.661	64.2485
8	hV4	34.3391	58.7701	65.938

## Sheet: Figure 6 GNet8j
subj	roi	incl_mean	incl_std	excl_mean	excl_std
1	V1	96.1917	8.17116	79.2124	3.33964
1	V2	92.8219	9.05596	58.9176	5.44587
1	V3	89.4855	10.3259	42.3257	7.7744
1	hV4	85.3278	11.8848	37.8134	9.36949
2	V1	96.0452	6.88861	70.6869	3.36738
2	V2	91.8447	8.86499	55.9193	5.33598
2	V3	89.506	9.20998	45.6741	6.67958
2	hV4	87.038	9.17336	33.6266	7.87169
3	V1	94.9158	10.996	69.8264	5.05854
3	V2	89.2535	12.4266	50.5274	8.08487
3	V3	82.3955	15.1683	37.4964	11.8767
3	hV4	82.9383	16.8844	37.8973	13.1173
4	V1	92.0107	11.3812	59.9894	6.58101
4	V2	85.9008	12.1506	40.6144	9.23605
4	V3	75.2745	15.1587	29.2698	14.0817
4	hV4	74.2725	18.9743	36.0915	16.0277
5	V1	87.1049	9.355	63.0752	5.2324
5	V2	82.3796	9.79549	45.4508	7.33422
5	V3	77.8294	11.7682	35.5573	10.1068
5	hV4	82.2346	13.6519	40.6123	10.7214
6	V1	88.4989	11.5065	60.2401	7.05468
6	V2	87.5246	13.0333	50.5477	8.59337
6	V3	84.6934	15.6479	46.092	11.0366
6	hV4	83.7045	18.9277	43.761	13.6949
7	V1	90.3883	11.94	65.6799	6.48724
7	V2	87.8652	12.5985	48.3533	8.70902
7	V3	83.6289	13.5826	37.4425	10.9339
7	hV4	81.2267	14.4876	37.8664	11.4574
8	V1	95.9754	14.1216	75.0524	5.7611
8	V2	92.1221	15.2053	58.537	8.5408
8	V3	89.4948	17.887	48.8036	11.8821
8	hV4	88.4315	16.5918	46.0893	11.1504

## Sheet: Figure 6 GNet8r
subj	roi	incl_mean	incl_std	excl_mean	excl_std
1	V1	96.0081	9.11052	79.993	3.54767
1	V2	94.0245	9.68189	78.2809	3.555
1	V3	94.7668	11.2883	71.9043	4.70235
1	hV4	90.2714	12.1554	96.4741	1.66289
2	V1	95.9403	7.50235	74.503	3.52325
2	V2	92.9525	9.67676	67.3317	4.52454
2	V3	93.1985	10.1242	72.5699	4.33631
2	hV4	88.949	9.59756	94.9641	1.70858
3	V1	93.2996	12.0029	73.9143	5.74703
3	V2	91.7971	13.21	65.9074	6.11245
3	V3	90.8912	16.7104	60.4447	8.47145
3	hV4	83.3082	15.1437	85.7325	4.8167
4	V1	87.9612	11.9561	61.5751	7.88776
4	V2	86.3805	12.7119	50.9642	8.11218
4	V3	85.4243	17.3367	54.5435	10.0322
4	hV4	77.736	17.8081	78.4031	6.52127
5	V1	81.6874	9.50468	58.1079	6.72059
5	V2	80.056	9.93248	47.9384	7.68463
5	V3	84.8308	12.8042	46.6512	9.02192
5	hV4	78.297	12.3792	79.4574	4.84441
6	V1	86.8496	12.0734	60.6408	8.20895
6	V2	90.1503	14.0921	64.4604	7.18945
6	V3	91.0658	17.3134	65.4593	8.21848
6	hV4	88.1267	18.1916	89.3	4.42177
7	V1	88.8879	13.1442	64.0598	7.38329
7	V2	89.5542	13.9079	59.7574	7.44492
7	V3	90.61	16.5426	62.9939	8.30688
7	hV4	79.2944	13.3322	92.2123	3.0982
8	V1	93.5725	14.8289	73.9532	6.66383
8	V2	93.6018	16.4063	69.676	6.87609
8	V3	94.2469	19.6233	62.0858	9.89832
8	hV4	90.3662	17.3824	92.9915	3.4444

## Sheet: Figure 8
set	subj	mean	std
Alexnet	1	0.41	0.11
Alexnet	2	0.74	0.16
Alexnet	3	0.89	0.17
Alexnet	4	1	0.18
Alexnet	5	1	0.17
Alexnet	6	1	0.15
Alexnet	7	1	0.19
Alexnet	8	1	0.17
Alexnet	9	0.99	0.18
GNet8j	1	0.29	0.1
GNet8j	2	0.62	0.14
GNet8j	3	0.79	0.16
GNet8j	4	1	0.22
GNet8j	5	1	0.19
GNet8j	6	1	0.16
GNet8j	7	1	0.23
GNet8j	8	1	0.16
GNet8j	9	0.9	0.18
GNet8r	1	0.13	0.06
GNet8r	2	0.17	0.06
GNet8r	3	0.33	0.09
GNet8r	4	0.4	0.1
GNet8r	5	0.48	0.13
GNet8r	6	0.34	0.08
GNet8r	7	0.29	0.08
GNet8r	8	0.12	0.03
GNet8r	9	0.29	0.08
Experimental	1	-0.51	0.11
Experimental	2	-0.09	0.09
Experimental	3	-0.02	0.09
Experimental	4	0.13	0.11
Experimental	5	0.17	0.1
Experimental	6	0	0.09
Experimental	7	0.41	0.11
Experimental	8	0.26	0.09
Experimental	9	-0.01	0.08

## Sheet: Figure 9
set	subj	roi	mean
anet-gnet8j	1	V1	0.885551
anet-gnet8j	1	V2	0.864558
anet-gnet8j	1	V3	0.848331
anet-gnet8j	1	V4	0.809112
anet-gnet8j	2	V1	0.86925
anet-gnet8j	2	V2	0.830464
anet-gnet8j	2	V3	0.830414
anet-gnet8j	2	V4	0.833022
anet-gnet8j	3	V1	0.875306
anet-gnet8j	3	V2	0.854401
anet-gnet8j	3	V3	0.818914
anet-gnet8j	3	V4	0.78105
anet-gnet8j	4	V1	0.859313
anet-gnet8j	4	V2	0.850008
anet-gnet8j	4	V3	0.797714
anet-gnet8j	4	V4	0.759226
anet-gnet8j	5	V1	0.857978
anet-gnet8j	5	V2	0.839909
anet-gnet8j	5	V3	0.800559
anet-gnet8j	5	V4	0.791229
anet-gnet8j	6	V1	0.855553
anet-gnet8j	6	V2	0.847062
anet-gnet8j	6	V3	0.797735
anet-gnet8j	6	V4	0.757396
anet-gnet8j	7	V1	0.851777
anet-gnet8j	7	V2	0.843905
anet-gnet8j	7	V3	0.804064
anet-gnet8j	7	V4	0.769094
anet-gnet8j	8	V1	0.80625
anet-gnet8j	8	V2	0.796523
anet-gnet8j	8	V3	0.775239
anet-gnet8j	8	V4	0.788611
anet-gnet8r	1	V1	0.885762
anet-gnet8r	1	V2	0.862583
anet-gnet8r	1	V3	0.852706
anet-gnet8r	1	V4	0.829089
anet-gnet8r	2	V1	0.866509
anet-gnet8r	2	V2	0.825255
anet-gnet8r	2	V3	0.835373
anet-gnet8r	2	V4	0.851807
anet-gnet8r	3	V1	0.872567
anet-gnet8r	3	V2	0.851521
anet-gnet8r	3	V3	0.824079
anet-gnet8r	3	V4	0.801275
anet-gnet8r	4	V1	0.860571
anet-gnet8r	4	V2	0.848453
anet-gnet8r	4	V3	0.807715
anet-gnet8r	4	V4	0.786785
anet-gnet8r	5	V1	0.853703
anet-gnet8r	5	V2	0.837037
anet-gnet8r	5	V3	0.805506
anet-gnet8r	5	V4	0.821411
anet-gnet8r	6	V1	0.854524
anet-gnet8r	6	V2	0.843954
anet-gnet8r	6	V3	0.808032
anet-gnet8r	6	V4	0.780248
anet-gnet8r	7	V1	0.848949
anet-gnet8r	7	V2	0.837208
anet-gnet8r	7	V3	0.810096
anet-gnet8r	7	V4	0.7914
anet-gnet8r	8	V1	0.805336
anet-gnet8r	8	V2	0.796879
anet-gnet8r	8	V3	0.781674
anet-gnet8r	8	V4	0.805677
gnet8j-gnet8r	1	V1	0.974182
gnet8j-gnet8r	1	V2	0.970025
gnet8j-gnet8r	1	V3	0.962603
gnet8j-gnet8r	1	V4	0.929757
gnet8j-gnet8r	2	V1	0.966397
gnet8j-gnet8r	2	V2	0.956103
gnet8j-gnet8r	2	V3	0.953594
gnet8j-gnet8r	2	V4	0.939732
gnet8j-gnet8r	3	V1	0.969682
gnet8j-gnet8r	3	V2	0.972226
gnet8j-gnet8r	3	V3	0.96152
gnet8j-gnet8r	3	V4	0.926661
gnet8j-gnet8r	4	V1	0.968628
gnet8j-gnet8r	4	V2	0.972082
gnet8j-gnet8r	4	V3	0.953329
gnet8j-gnet8r	4	V4	0.90861
gnet8j-gnet8r	5	V1	0.964157
gnet8j-gnet8r	5	V2	0.969166
gnet8j-gnet8r	5	V3	0.952992
gnet8j-gnet8r	5	V4	0.919548
gnet8j-gnet8r	6	V1	0.965472
gnet8j-gnet8r	6	V2	0.971593
gnet8j-gnet8r	6	V3	0.954875
gnet8j-gnet8r	6	V4	0.919071
gnet8j-gnet8r	7	V1	0.958907
gnet8j-gnet8r	7	V2	0.964489
gnet8j-gnet8r	7	V3	0.951336
gnet8j-gnet8r	7	V4	0.910325
gnet8j-gnet8r	8	V1	0.94922
gnet8j-gnet8r	8	V2	0.956381
gnet8j-gnet8r	8	V3	0.949201
gnet8j-gnet8r	8	V4	0.932326

## Sheet: gender data
Subject	Gender
1	M
2	F
3	F
4	F
5	F
6	M
7	F
8	F
